# Supplementary material for: Vγ2 x PD-L1, a Bispecific Antibody Targeting Both the Vγ2 TCR and PD-L1, Improves the Anti-Tumor Response of Vγ2Vδ2 T Cell
Source: Front Immunol. 2022 Jun 17;13:923969. doi: 10.3389/fimmu.2022.923969 (PMC9247338; doi:10.3389/fimmu.2022.923969)
Supplement: Supplementary Table 1 — Summary p values for Figures 2 , 3 , 5 . [file Table_1.xls]

## Sheet: Fig.2
Fig.2A-SKOV3					Fig.2A-H1975
	Tukey's multiple comparisons test	Summary	Adjusted P Value			Tukey's multiple comparisons test	Summary	Adjusted P Value
	+tumor cells					+tumor cells
	V2 X Null vs. V2 X PD-L1	****	< 0.0001			V2 X Null vs. V2 X PD-L1	****	< 0.0001
	V2 X Null vs. No bsAb	ns	0.995			V2 X Null vs. No bsAb	ns	0.9952
	V2 X PD-L1 vs. No bsAb	****	< 0.0001			V2 X PD-L1 vs. No bsAb	****	< 0.0001
	-tumor cells					-tumor cells
	V2 X Null vs. V2 X PD-L1	ns	0.9858			V2 X Null vs. V2 X PD-L1	ns	0.9784
	V2 X Null vs. No bsAb	ns	0.6709			V2 X Null vs. No bsAb	ns	0.8762
	V2 X PD-L1 vs. No bsAb	ns	0.768			V2 X PD-L1 vs. No bsAb	ns	0.7709
Fig.2B-SKOV3						Fig.2B-H1975
	Tukey's multiple comparisons test	Summary	Adjusted P Value				Significant?	Summary	Adjusted P Value
	+tumor cells
	V2 X Null vs. V2 X PD-L1	****	< 0.0001				Yes	****	< 0.0001
	V2 X Null vs. No bsAb	ns	0.1236				No	ns	0.3636
	V2 X PD-L1 vs. No bsAb	****	< 0.0001				Yes	****	< 0.0001
	-tumor cells
	V2 X Null vs. V2 X PD-L1	ns	0.8277				No	ns	0.8713
	V2 X Null vs. No bsAb	ns	0.995				No	ns	0.6247
	V2 X PD-L1 vs. No bsAb	ns	0.8756				No	ns	0.9038
Fig.2C-SKOV3-CD107a						Fig.2C-SKOV3-IFNg					Fig.2C-SKOV3-TNFa
	Tukey's multiple comparisons test	Summary	Adjusted P Value				Significant?	Summary	Adjusted P Value			Tukey's multiple comparisons test	Summary	Adjusted P Value
	+tumor cells											+tumor cells
	V2 X Null vs. V2 X PD-L1	****	< 0.0001				Yes	****	< 0.0001			V2 X Null vs. V2 X PD-L1	****	< 0.0001
	V2 X Null vs. No bsAb	ns	0.9932				No	ns	0.0619			V2 X Null vs. No bsAb	ns	0.4588
	V2 X PD-L1 vs. No bsAb	****	< 0.0001				Yes	****	< 0.0001			V2 X PD-L1 vs. No bsAb	****	< 0.0001
	-tumor cells											-tumor cells
	V2 X Null vs. V2 X PD-L1	ns	0.3131				No	ns	0.2668			V2 X Null vs. V2 X PD-L1	ns	0.1884
	V2 X Null vs. No bsAb	ns	0.6535				No	ns	0.8745			V2 X Null vs. No bsAb	ns	0.6706
	V2 X PD-L1 vs. No bsAb	ns	0.0587				No	ns	0.1083			V2 X PD-L1 vs. No bsAb	*	0.0308
Fig.2D
	Dunnett's multiple comparisons test	Summary
	CD107a+ IFNg+ TNFa+
	with Vg2x PD-L1 vs. with Vg2x 4420	****
	with Vg2x PD-L1 vs. with tumor cells	****
	CD107a+ IFNg+ TNFa-
	with Vg2x PD-L1 vs. with Vg2x 4420	ns
	with Vg2x PD-L1 vs. with tumor cells	ns
	CD107a+ IFNg- TNFa+
	with Vg2x PD-L1 vs. with Vg2x 4420	****
	with Vg2x PD-L1 vs. with tumor cells	****
	CD107a- IFNg+ TNFa+
	with Vg2x PD-L1 vs. with Vg2x 4420	****
	with Vg2x PD-L1 vs. with tumor cells	****
Fig.2E-H1975-CD107a					Fig.2E-H1975-IFNg					Fig.2E-H1975-TNFa
	Tukey's multiple comparisons test	Summary	Adjusted P Value			Tukey's multiple comparisons test	Summary	Adjusted P Value			Tukey's multiple comparisons test		Adjusted P Value
	+tumor cells					+tumor cells					+tumor cells
	V2 X Null vs. V2 X PD-L1	****	< 0.0001			V2 X Null vs. V2 X PD-L1	****	< 0.0001			V2 X Null vs. V2 X PD-L1		< 0.0001
	V2 X Null vs. No bsAb	ns	0.8792			V2 X Null vs. No bsAb	ns	0.1835			V2 X Null vs. No bsAb		0.8493
	V2 X PD-L1 vs. No bsAb	****	< 0.0001			V2 X PD-L1 vs. No bsAb	****	< 0.0001			V2 X PD-L1 vs. No bsAb		< 0.0001
	-tumor cells					-tumor cells					-tumor cells
	V2 X Null vs. V2 X PD-L1	***	0.0006			V2 X Null vs. V2 X PD-L1	ns	0.7908			V2 X Null vs. V2 X PD-L1		< 0.0001
	V2 X Null vs. No bsAb	ns	0.9939			V2 X Null vs. No bsAb	ns	0.9917			V2 X Null vs. No bsAb		0.664
	V2 X PD-L1 vs. No bsAb	***	0.0009			V2 X PD-L1 vs. No bsAb	ns	0.8563			V2 X PD-L1 vs. No bsAb		< 0.0001
Fig.2F
	Dunnett's multiple comparisons test	Summary
	CD107a+ IFNg+ TNFa+
	with Vg2x PD-L1 vs. with Vg2x 4420	****
	with Vg2x PD-L1 vs. with tumor cells	****
	CD107a+ IFNg+ TNFa-
	with Vg2x PD-L1 vs. with Vg2x 4420	ns
	with Vg2x PD-L1 vs. with tumor cells	ns
	CD107a+ IFNg- TNFa+
	with Vg2x PD-L1 vs. with Vg2x 4420	****
	with Vg2x PD-L1 vs. with tumor cells	****
	CD107a- IFNg+ TNFa+
	with Vg2x PD-L1 vs. with Vg2x 4420	****
	with Vg2x PD-L1 vs. with tumor cells	****

## Sheet: Fig.3
Fig.3A	Within each row, compare columns (simple effects within rows)				Fig.3B	Within each row, compare columns (simple effects within rows)				Fig.3C	Within each row, compare columns (simple effects within rows)
	Dunnett's multiple comparisons test	Summary	Adjusted P Value			Dunnett's multiple comparisons test	Summary	Adjusted P Value			Dunnett's multiple comparisons test	Summary	Adjusted P Value
	5 : 1					5 : 1					5 : 1
	V2 X Null vs. V2 X PD-L1	****	< 0.0001			V2 X Null vs. V2 X PD-L1	****	< 0.0001			V2 X Null vs. V2 X PD-L1	****	< 0.0001
	V2 X Null vs. E + T ONLY	ns	0.4252			V2 X Null vs. E + T ONLY	ns	0.4745			V2 X Null vs. E + T ONLY	ns	0.8047
	2.5 : 1					2.5 : 1					2.5 : 1
	V2 X Null vs. V2 X PD-L1	****	< 0.0001			V2 X Null vs. V2 X PD-L1	****	< 0.0001			V2 X Null vs. V2 X PD-L1	****	< 0.0001
	V2 X Null vs. E + T ONLY	ns	0.8481			V2 X Null vs. E + T ONLY	ns	0.1189			V2 X Null vs. E + T ONLY	ns	0.4591
	1.25 : 1					1.25 : 1					1.25 : 1
	V2 X Null vs. V2 X PD-L1	****	< 0.0001			V2 X Null vs. V2 X PD-L1	****	< 0.0001			V2 X Null vs. V2 X PD-L1	****	< 0.0001
	V2 X Null vs. E + T ONLY	ns	0.6327			V2 X Null vs. E + T ONLY	ns	0.9999			V2 X Null vs. E + T ONLY	ns	0.1502
	0.625 : 1					0.625 : 1					0.625 : 1
	V2 X Null vs. V2 X PD-L1	****	< 0.0001			V2 X Null vs. V2 X PD-L1	****	< 0.0001			V2 X Null vs. V2 X PD-L1	****	< 0.0001
	V2 X Null vs. E + T ONLY	ns	0.5486			V2 X Null vs. E + T ONLY	ns	0.2266			V2 X Null vs. E + T ONLY	ns	0.1649
	0.3125 : 1					0.3125 : 1					0.3125 : 1
	V2 X Null vs. V2 X PD-L1	****	< 0.0001			V2 X Null vs. V2 X PD-L1	****	< 0.0001			V2 X Null vs. V2 X PD-L1	****	< 0.0001
	V2 X Null vs. E + T ONLY	ns	0.9851			V2 X Null vs. E + T ONLY	ns	0.9435			V2 X Null vs. E + T ONLY	ns	0.7579
Fig.3D					Fig.3E					Fig.3F
	Dunnett's multiple comparisons test	Summary	Adjusted P Value			Dunnett's multiple comparisons test	Summary	Adjusted P Value			Dunnett's multiple comparisons test	Summary	Adjusted P Value
	5 : 1					5 : 1					5 : 1
	V2 X Null vs. V2 X PD-L1	****	< 0.0001			V2 X Null vs. V2 X PD-L1	****	< 0.0001			V2 X Null vs. V2 X PD-L1	****	< 0.0001
	V2 X Null vs. E + T ONLY	ns	> 0.9999			V2 X Null vs. E + T ONLY	ns	0.9935			V2 X Null vs. E + T ONLY	ns	0.9864
	2.5 : 1					2.5 : 1					2.5 : 1
	V2 X Null vs. V2 X PD-L1	****	< 0.0001			V2 X Null vs. V2 X PD-L1	****	< 0.0001			V2 X Null vs. V2 X PD-L1	****	< 0.0001
	V2 X Null vs. E + T ONLY	ns	> 0.9999			V2 X Null vs. E + T ONLY	ns	0.9972			V2 X Null vs. E + T ONLY	ns	0.9923
	1.25 : 1					1.25 : 1					1.25 : 1
	V2 X Null vs. V2 X PD-L1	****	< 0.0001			V2 X Null vs. V2 X PD-L1	****	< 0.0001			V2 X Null vs. V2 X PD-L1	****	< 0.0001
	V2 X Null vs. E + T ONLY	ns	0.9997			V2 X Null vs. E + T ONLY	ns	0.962			V2 X Null vs. E + T ONLY	ns	0.9995
	0.625 : 1					0.625 : 1					0.625 : 1
	V2 X Null vs. V2 X PD-L1	****	< 0.0001			V2 X Null vs. V2 X PD-L1	****	< 0.0001			V2 X Null vs. V2 X PD-L1	****	< 0.0001
	V2 X Null vs. E + T ONLY	ns	> 0.9999			V2 X Null vs. E + T ONLY	ns	0.999			V2 X Null vs. E + T ONLY	ns	0.9637
	0.3125 : 1					0.3125 : 1					0.3125 : 1
	V2 X Null vs. V2 X PD-L1	****	< 0.0001			V2 X Null vs. V2 X PD-L1	***	0.0003			V2 X Null vs. V2 X PD-L1	****	< 0.0001
	V2 X Null vs. E + T ONLY	ns	0.9999			V2 X Null vs. E + T ONLY	ns	0.8229			V2 X Null vs. E + T ONLY	ns	0.9982

## Sheet: Fig.5
Fig.5B	Within each row, compare columns (simple effects within rows)				Fig.5D
						Dunnett's multiple comparisons test	Summary	Adjusted P Value
	Dunnett's multiple comparisons test	Summary	Adjusted P Value
						T+ V2 x PD-L1 vs. Control	***	0.0007
	Row 1					T+ V2 x PD-L1 vs. T+ V2 x Null	*	0.0114
	+ Vγ2 XPD-L1 vs. Vγ2Vδ2T cell ONLY	ns	0.8069
	+ Vγ2 XPD-L1 vs. + Vγ2 X Null	ns	0.8665
					Fig.5F
	Row 2					Dunnett's multiple comparisons test	Summary	Adjusted P Value
	+ Vγ2 XPD-L1 vs. Vγ2Vδ2T cell ONLY	ns	0.4634
	+ Vγ2 XPD-L1 vs. + Vγ2 X Null	ns	0.7481			T+ V2 x PD-L1 vs. Control	****	< 0.0001
						T+ V2 x PD-L1 vs. T+ V2 x Null	****	< 0.0001
	Row 3
	+ Vγ2 XPD-L1 vs. Vγ2Vδ2T cell ONLY	ns	0.2313
	+ Vγ2 XPD-L1 vs. + Vγ2 X Null	ns	0.4514
	Row 4
	+ Vγ2 XPD-L1 vs. Vγ2Vδ2T cell ONLY	ns	0.0589
	+ Vγ2 XPD-L1 vs. + Vγ2 X Null	ns	0.1635
	Row 5
	+ Vγ2 XPD-L1 vs. Vγ2Vδ2T cell ONLY	*	0.023
	+ Vγ2 XPD-L1 vs. + Vγ2 X Null	ns	0.0744
	Row 6
	+ Vγ2 XPD-L1 vs. Vγ2Vδ2T cell ONLY	*	0.0129
	+ Vγ2 XPD-L1 vs. + Vγ2 X Null	ns	0.1134
	Row 7
	+ Vγ2 XPD-L1 vs. Vγ2Vδ2T cell ONLY	***	0.0003
	+ Vγ2 XPD-L1 vs. + Vγ2 X Null	*	0.0185
	Row 8
	+ Vγ2 XPD-L1 vs. Vγ2Vδ2T cell ONLY	****	< 0.0001
	+ Vγ2 XPD-L1 vs. + Vγ2 X Null	*	0.0108
	Row 9
	+ Vγ2 XPD-L1 vs. Vγ2Vδ2T cell ONLY	****	< 0.0001
	+ Vγ2 XPD-L1 vs. + Vγ2 X Null	**	0.0072
	Row 10
	+ Vγ2 XPD-L1 vs. Vγ2Vδ2T cell ONLY	****	< 0.0001
	+ Vγ2 XPD-L1 vs. + Vγ2 X Null	**	0.0019
	Row 11
	+ Vγ2 XPD-L1 vs. Vγ2Vδ2T cell ONLY	****	< 0.0001
	+ Vγ2 XPD-L1 vs. + Vγ2 X Null	**	0.001
	Row 12
	+ Vγ2 XPD-L1 vs. Vγ2Vδ2T cell ONLY	****	< 0.0001
	+ Vγ2 XPD-L1 vs. + Vγ2 X Null	****	< 0.0001
	Row 13
	+ Vγ2 XPD-L1 vs. Vγ2Vδ2T cell ONLY	****	< 0.0001
	+ Vγ2 XPD-L1 vs. + Vγ2 X Null	****	< 0.0001
